# Supplementary material for: The impact of the let-7 family on the pathophysiological mechanisms of traumatic brain injury: a systematic review
Source: Front Neurol. 2025 Oct 2;16:1667381. doi: 10.3389/fneur.2025.1667381 (PMC12527897; doi:10.3389/fneur.2025.1667381)
Supplement: Supplementary file 1 [file Table_1.xlsx]

## Sheet: Sheet5
Authors		Title	Link	Abstract	Species	Tissue	Model/Severity	Time point	Expression
Mitra, 2024	selected	MicroRNA Biomarkers on Day of Injury Among Patients with Post Concussive Symptoms at 28-Days: A Prospective Cohort Study	https://pubmed.ncbi.nlm.nih.gov/38982917/	Background: After mild traumatic brain injury (mTBI), some patients experience symptoms that persist for weeks to months. Recovery from mTBI is primarily assessed using selfreported symptom questionnaires. Blood biomarkers, including microRNA species, have shown promise to assist diagnosis of mTBI, however, little is known about how blood microRNA measures might predict symptom recovery. Objectiv…	Human	Plasma	mild TBI	28 days from injury	NO changes in Let-7f
Wyczechowska, 2023	selected	Serum microRNAs associated with concussion in football players	https://www.ncbi.nlm.nih.gov/pmc/articles/PMC10151480/	Mild Traumatic Brain Injury (mild TBI)/concussion is a common sports injury, especially common in football players. Repeated concussions are thought to lead to long-term brain damage including chronic traumatic encephalopathy (CTE). With the worldwide growing interest in studying sport-related concussion the search for biomarkers for early diagnosis and progression of neuronal injury has also bec…	Human	Serum	Concussion	2 h;18 h; end of season	let-7c (↑ 2 h+18 h vs end of season); let-7c (↑ 2 h vs end of season; ↑ 18 h vs end of season); let-7b (↑ 18 h vs 2 h and end of season)
Svingos, 2019	selected	Exploratory study of sport-related concussion effects on peripheral micro-RNA expression	https://www.ncbi.nlm.nih.gov/pmc/articles/PMC7412735	Objective Explore changes in micro-RNA (miRNA) expression in blood after sport-related concussion (SRC) in collegiate athletes. Methods Twenty-seven collegiate athletes (~41% male, ~75% white, age 18.8 ± 0.8 years) provided both baseline and post-SRC blood samples. Serum was analyzed for expression of miR-153–3p (n = 27), miR-223–3p (n = 23), miR-26a-5p (n = 26), miR-423–3p (n = 23), and miR-let-…	Human	Serum	Concussion	Baseline vs 4h	let-7a (↑ 4 h)
Ma, 2019	selected	Dynamic changes in peripheral blood-targeted miRNA expression profiles in patients with severe traumatic brain injury at high altitude	https://pubmed.ncbi.nlm.nih.gov/31036067/	Background: The aim of this work is to detect and compare the peripheral blood miRNA expression profiles in patients with severe traumatic brain injury (sTBI) 2, 12, 24, 48, and 72 h after injury at high altitude and to predict the target genes of differential expressed miRNAs. Methods: Twenty sTBI patients from high-altitude areas were randomly selected according to the inclusion and exclusion c…	Human	Serum	Severe	2 h; 12 h; 24 h; 48 h; 72 h	let-7b and let-7f (↑ 12hvs2h); let-7a (↓12 h vs 2 h); let-7f (↑ 24 h vs 2 h); let-7a (↓24 h vs 2 h); let-7b (↑ 48 h vs 2 h); let-7f (↑ 72 h vs 2 h)
Petrova, 2022	selected	miR-21, miR-93, miR-191, miR-let-7b, and miR-499 Expression Level in Plasma and Cerebrospinal Fluid in Patients with Prolonged Disorders of Consciousness	https://pubmed.ncbi.nlm.nih.gov/36648968/	In recent decades, significant progress has been achieved in understanding the mechanisms of disturbance and restoration of consciousness in patients after severe brain damage resulting in prolonged disorders of consciousness (pDOC). MicroRNAs (miRs) may be potential candidates as possible biomarkers for the classification of disease subtypes, and prognosis in patients with pDOC. The aim of the s…	Human	CSF, Plasma	Severe	from 2 M up to 2 Y with or without TBI	Let-7b (↓CSF); No changes in plasma
Sersic, 2023	selected	Real-Time PCR Quantification of 87 miRNAs from Cerebrospinal Fluid: miRNA Dynamics and Association with Extracellular Vesicles after Severe Traumatic Brain Injury	https://pubmed.ncbi.nlm.nih.gov/36902179/	Severe traumatic brain injury (sTBI) is an intracranial damage triggered by external force, most commonly due to falls and traffic accidents. The initial brain injury can progress into a secondary injury involving numerous pathophysiological processes. The resulting sTBI dynamics makes the treatment challenging and prompts the improved understanding of underlying intracranial processes. Here, we …	Human	CSF	Severe	from 2 months upD 1-2, D 3-4, D 5-6 and D 7-12 CSF pools to 2 years with or without TBI	decreased in CSF; no in plasmalet-7a, b, c, d, e, f, g, i (↓ over the time-points)
Di Pietro, 2018	selected	Salivary MicroRNAs: Diagnostic Markers of Mild Traumatic Brain Injury in Contact-Sport	https://www.ncbi.nlm.nih.gov/pmc/articles/PMC6109773/	Concussion is difficult to diagnose, particularly when symptoms are atypical or late in presenting. An accurate and timely initial assessment is crucial for clinical management. Cerebral spinal fluid (CSF) and blood markers of traumatic brain injury show promising results but their clinical applicability in concussion has significant limitations. In the study, we explored saliva as a new source o…	Human	Saliva	Concussion	48 h/72 h	let-7i (↑ 36 h)
Johnson J, 2018	selected	Association of Salivary MicroRNA Changes With Prolonged Concussion Symptoms	https://www.ncbi.nlm.nih.gov/pmc/articles/PMC5833519	Importance Approximately one-third of children who experience a concussion develop prolonged concussion symptoms. To our knowledge, there are currently no objective or easily administered tests for predicting prolonged concussion symptoms. Several studies have identified alterations in epigenetic molecules known as microRNAs (miRNAs) following traumatic brain injury. No studies have examined whet…	Human	Saliva	Concussion	14 D; 4 W	let-7f (↑ PCS vs ACS); let-7a associated with prolonged symptoms; let-7b associated with fatigue
Di Pietro, 2021	selected	Unique diagnostic signatures of concussion in the saliva of male athletes: the Study of Concussion in Rugby Union through MicroRNAs (SCRUM)	https://pubmed.ncbi.nlm.nih.gov/33757972/	Objective: To investigate the role of salivary small non-coding RNAs (sncRNAs) in the diagnosis of sport-related concussion. Methods: Saliva was obtained from male professional players in the top two tiers of England's elite rugby union competition across two seasons (2017-2019). Samples were collected preseason from 1028 players, and during standardised head injury assessments (HIAs) at three ti…	Human	Saliva	Concussion	In-match; postmatch; 36h	let-7a, b, i, f (↑ in concussion vs different controls)
Lv, 2018	selected	MicroRNA let-7c-5p improves neurological outcomes in a murine model of traumatic brain injury by suppressing neuroinflammation and regulating microglial activation	https://www.sciencedirect.com/science/article/abs/pii/S0006899318300465	MicroRNAs (miRNAs) are a class of non-coding small RNAs that regulate the expression of target genes. They derive from pre-miRNAs that are enzymatically processed by dicer to ∼22 nucleotide mature miRNAs. Members of the pre-miRNA lethal-7 (let-7) are known to regulate cell proliferation and apoptosis. Here, we showed that the level of let-7c-5p, a key member of the let-7 family, was rapidly reduc…	Mouse	Brain	CCI (impact velocity at 3.5 m/s, deformation depth at 2.0 mm, and duration for 150 ms)	from 6 h to 5 D	let-7c (↓ from 6 h to 5 days)
Miao, 2015	selected	Voluntary exercise prior to traumatic brain injury alters miRNA expression in the injured mouse cerebral cortex	https://pubmed.ncbi.nlm.nih.gov/25760028/	MicroRNAs (miRNAs) may be important mediators of the profound molecular and cellular changes that occur after traumatic brain injury (TBI). However, the changes and possible roles of miRNAs induced by voluntary exercise prior to TBI are still not known. In this report, the microarray method was used to demonstrate alterations in miRNA expression levels in the cerebral cortex of TBI mice that were…	Mouse	Brain	CCI (impact velocity 4.5 m/s, deformation depth at 1.5 mm)	3W	let-7c (↓)
He, 2022	selected	Intranasal Administration of Agomir-let-7i Improves Cognitive Function in Mice with Traumatic Brain Injury	https://pubmed.ncbi.nlm.nih.gov/35456028/	Overcoming the lack of drugs for the treatment of traumatic brain injury (TBI) has long been a major challenge for the pharmaceutical industry. MiRNAs have emerged as potential targets for progress assessment and intervention against TBI. The brain-enriched miRNA let-7i has been proposed as an ideal candidate biomarker for TBI, but its regulatory roles in brain injury remain largely unknown. Here…	Mouse	Brain	HSIHippocampal stab injury (2.5 mm posterior to bregma, 2.3 mm lateral to the sagittal	3 D, 7 D, 14 D	let-7c (↓3D); let-7i (↓3D, 7D);
Johnson D, 2017	selected	Acute and subacute microRNA dysregulation is associated with cytokine responses in the rodent model of penetrating ballistic-like brain injury	https://pubmed.ncbi.nlm.nih.gov/28452880	Background: MicroRNAs (miRNAs) are small stable RNAs that regulate translational degradation or repression of genes involved in brain trauma-mediated inflammation. More recently, miRNAs have emerged as potential novel TBI biomarkers. The aim of this study was to determine if a select set of miRNAs (miR-21, Let-7i, miR-124a, miR-146a, miR-107) that were previously associated with TBI models and cl…	Rat	Brain, Serum	Blast Injury (unilateral frontal 10% PBB)	4 h; 7 D	let-7i (↑ 4 h, brain); let-7i (↓7 D, serum);
Balakathiresan, 2012	selected	MicroRNA let-7i is a promising serum biomarker for blast-induced traumatic brain injury	https://www.ncbi.nlm.nih.gov/pmc/articles/PMC3335133/	Blast-induced traumatic brain injury (TBI) is of significant concern in soldiers returning from the current conflicts in Iraq and Afghanistan. Incidents of TBI have increased significantly in the current conflicts compared to previous wars, and a majority of these injuries are caused by improvised explosive devices. Currently, no specific technique or biomarker is available for diagnosing TBI whe…	Rat	Serum, CSF	Blast Injury (2.5-ft compression chamber connected to a 15-ft expansion chamber). SSI: three serial BOP of 120 kPa at an interval of 2 h; LII: 3 BOP of 120 kPa at an interval of 24 h	3 h and 24 h after the last BOP exposure	let-7i (↑ in Serum and CSF of SSI at both time-points)
Sajja, 2018	selected	Sphingolipids and microRNA Changes in Blood following Blast Traumatic Brain Injury: An Exploratory Study	https://pubmed.ncbi.nlm.nih.gov/29020847	At present, accurate and reliable biomarkers to ascertain the presence, severity, or prognosis of blast traumatic brain injury (bTBI) are lacking. There is an urgent need to establish accurate and reliable biomarkers capable of mbTBI detection. Currently, there are no studies that identify changes in miRNA and lipids at varied severities of bTBI. Various biological components such as lipids, circ…	Mouse	Plasma	mild to moderate; 17, 17 × 3, and 20 psi blast		let-7 a, b, g (↓ 17 x 3 psi)
